# Supplementary material for: Disrupting ER-associated protein degradation suppresses the abscission defect of a weak hae hsl2 mutant in Arabidopsis
Source: J Exp Bot. 2016 Aug 26;67(18):5473–84. doi: 10.1093/jxb/erw313 (PMC5049395; doi:10.1093/jxb/erw313)
Supplement: Supplementary Data [file supp_erw313_Supplementary_file_2.xlsx]

## Sheet: Sheet1
Line 1.6 Candidate Genes
Position	Reference Base	Called Base	Gene Number	Amino Acid Substitution	Description from TAIR
115214	C	T	AT1G01290.1	A -> V	CNX3, invoved in molybdenum biosynthesis
346504	C	T	AT1G02000.1	T -> I	UDP-D-glucuronate 4-epimerase, carbohydrate metabolic process
1329564	C	T	AT1G04730	V -> I	Chromosome Transmission Fidelity 18, sister chromatid cohesion
2301561	C	T	AT1G07485	A -> S	Unknown protein
2427945	C	T	AT1G07850	P -> L	Transferase activity, transferring glycosyl groups
2815645	G	A	AT1G08800	S -> Y	MYOB1, myosin binding protein 1, response to salt stress, N-terminal protein myristoylation
4645837	C	T	AT1G13580	Last base of intron	LAG ONE HOMOLOGUE 3, ceramide synthase
4949499	C	T	AT1G14460	K -> N	AAA-Type ATPase family protein, DNA-directed DNA polymerase activity
4960514	C	T	AT1G14500	S -> F	Ankyrin repeat family protein,
5533114	C	T	AT1G16150	H -> N	WAKL4, cell-well associated RLK, involved in root mineral responses
5781730	C	T	AT1G16900	Last base of intron	EBS3, luminal addition of two alpha-1,2 Man
6810858	C	T	AT1G19700	D -> I	BEL1-LIKE HOMEODOMAIN 10, member of BEL family of homeodomain proteins
7485243	C	T	AT1G21370	S -> F	Unknown protein
8096205	G	A	AT1G22880	D -> N	ARABIDOPSIS THALIANA CELLULASE 5, hydrolase activity in carbohydrate metabolism
9040354	G	A	AT1G26150	V -> M	ATPERK10, member of the proline-rich extensis-like receptor kinase family
9506507	G	A	AT1G27370	T -> N	SPL10, redundantly controls lateral organ development
Line 3.3 Candidate Genes
Position	Reference Base	Called Base	Gene Number	Amino Acid Substitution	Description from TAIR
341575	G	A	AT1G01980	S -> F	Member of Reticuline oxidase-like family
406060	G	A	AT1G02145.2	Last base of intron	EBS4, alpha-1,6-mannosyltransferase activity in ERAD
1331973	G	A	AT1G04750	Q -> Stop	vesicle-associated membrane protein 7B, for cell plate formation
2625634	G	A	AT1G08320	T -> I	BZIP21, transcription factor activity
2730798	G	A	AT1G08600	E -> K	ATRX, helicase activity and DNA binding
3015551	G	A	AT1G09340	A -> T	CRB, Chloroplast RNA Binding for chloroplast function
3126215	G	A	AT1G09650	A -> T	F-box and associated interaction domains-containing protein
3511495	G	A	AT1G10620	P -> T	ATPERK11, member of the proline-rich extensin-like receptor kinase family
6007466	G	A	AT1G17480	S -> Y	IQ-DOMAIN 7, contains IQ calmodulin-binding region
6502009	G	A	AT1G18840	P -> T	IQ-DOMAIN 30, calmodulin binding
6530172	G	A	AT1G18900	G -> E	Pentatricopeptide repeat (PPR) superfamily protein
8602895	C	T	AT1G24265	S -> F	Unknown protein
8624535	C	T	AT1G24310	A -> V	Unknown protein
