# Supplementary material for: Disrupting ER-associated protein degradation suppresses the abscission defect of a weak hae hsl2 mutant in Arabidopsis
Source: J Exp Bot. 2016 Aug 26;67(18):5473–84. doi: 10.1093/jxb/erw313 (PMC5049395; doi:10.1093/jxb/erw313)
Supplement: Supplementary Data [file supp_erw313_Supplementary_file_3.xlsx]

## Sheet: Sheet1
Lab Name	Sequence	Description
JB13	TTTTTGTGTGTGTGTGTGTGTGTATTCTGCA	dCAPS for Line 1.6, F cuts WT w/ PstI
JB15	gtatgcattgcttacCTTGTCATCACC	dCAPS for Line 1.6, R cuts WT w/ PstI, ~120 in WT and ~132 in Mut with JB13
JB19	TCGCATCTGAAGATTACAGTGGCAAAGAT	dCAPS for Line 3.3, R cuts WT w/ BglII,
JB21	GAAAATCGGTCATGCTATCCAGAACTATGG	dCAPS for Line 3.3, F cuts WT w/ BglII, ~90 in mut and ~70 in WT with JB20
JB22	TTTTTTTTGCGGCCGCgtaatgtctccgcaatctcaaaatcatc	5' primer for EBS3 cloning, F, binds in promoter, NotI site,
JB23	TTTTTTTTGCGGCCGCTTT TGG GAC TCT TCT CAG TGC TAC GTA TTT G	3' primer for EBS3 cloning, R, no stop, NotI site
JB24	TTTTTTTTGCGGCCGCAATGGAAACAATCCTAATTATCGACTAATCCAGCTAG	5' primer for EBS4 cloning, F, in promoter, NotI site
JB25	TTTTTTTTGCGGCCGCACATCCAGGCCATTTCTTATGAAAAGGATCTTC	3' primer for EBS4 cloning, R, no stop, NotI site
JB26	caacacaactacgaaccgtga	EBS3 sequencing, F1, in 3' UTR, 1207bp w/ JB27
JB27	TTGAGAACATCCCTGAGCTG	EBS3 sequencing, R1
JB28	ATGCTGAAGTGCCTCCAAGT	EBS3 sequencing, F2, 1196bp w/ JB29
JB29	ttggatctcgctgactttca	EBS3 sequencing, R2
JB30	cttttcaatttgcggaaagg	EBS3 sequencing, F3, 1211bp w/ JB31
JB31	GCTTAACCAGTGGCTGCTTC	EBS3 sequencing, R3
JB32	AATGAACTGGGGAGGAAACc	EBS3 sequencing, F4, 1197bp w/ JB33
JB33	ttccatttgcaatttcacga	EBS3 sequencing, R4, in 5' UTR
JB34	aaccaaatcccaacctcaca	EBS3 sequencing, F5, 1197bp w/ JB35
JB35	GCCTAGATTCAACGCCTCAC	EBS3 sequencing, R5, in upstream gene
JB36	tacctctccgtgtcctttgc	EBS4 sequencing, F1, 1168bp w/ JB37
JB37	gaaaaacagccaacaagatgc	EBS4 sequencing, R1
JB38	ggctgttgaatttcgctctc	EBS4 sequencing, F2, 1209bp w/ JB39
JB39	ttaaccaacCTACGGCCAAC	EBS4 sequencing, R2
JB40	CCAGCTTTGAGTTTCCTGgt	EBS4 sequencing, F3, 1207bp w/ JB41
JB41	TAGCAGCAACTGCAGCAGAC	EBS4 sequencing, R3
JB42	AGCACTCCCACGGTCTTTAC	EBS4 sequencing, F4, 1182bp w/ JB43
JB43	atgcctcatctcgcacaaat	EBS4 sequencing, R4
JB44	cagcgtttgttttgtggtgt	EBS4 sequencing, F5, 1194bp w/ JB45
JB45	AGAAGCCAGTGGAACATTGC	EBS4 sequencing, R5
JB54	ggggatcgcagtggtg	pE2C sequencing primer, R, binds downstream of HA tag
JB55	CACCTTCAGCAATCAATTAAGCGCCAAAATTC	dCAPs for hsl2-9, F cuts mutant w/ BstXI
JB57	GAT TGA TTC TGC TCC TCT CTC CCT	dCAPs for hsl2-4, F cuts WT reverse w/ BstXI, ~180 in mut and ~160 in WT w/ JB58
JB58	GCA GAG CAG TGA GTC TCC AGT AAC TTG	dCAPs for hsl2-4, R cuts WT reverse w/ BstXI
JB59	GAGAAGTTGTTAGCGGAGATTTCAAGCTGAG	dCAPs for hsl2-9, R cuts mutant w/ BstXI, ~235 in WT and ~210 in mut w/ JB55
JB60	AATTAAGCGAATGACAATCGCCGTAAGATTCT	dCAPS for hsl2-9, R cuts mutant reverse w/ XbaI
JB61	CTT CAA CAA CAG TTT CAC GGG GAC GTT A	dCAPS for hsl2-9, F cuts mutant reverse w/ XbaI, ~190 in WT and ~160 in mut w/JB60
JB62	GTCAGATAACCCAAAAACGCCGGAAC	hsl2-4 CAPS primer R, 245bp frag w/JB57, MseI cuts mut hsl2-4 twice, cuts WT once
JB63	TCT GAA TTC GAT GTC TCG ACG AAC AGA TTC TC	hsl2-9 CAPS primer F, 320bp frag w/JB59, BspEI cuts WT
SBE_1	GCA AGT GCG GCC GC A TTC TCA TGT TCA AAG TGG GTT TC	HSL2 full length plus promoter minus stop codon forward primer, introduces a NotI site
SBE_2	GTG CGT GCG GCC GCC TCT AGT GAT TTC TTC TCT TTA AGC	HSL2 full length plus promoter minus stop codon reverse primer, introduces a NotI site
IT257	AAGTTCTCTGGCTCGCCGGCTACAACCTCGTCGGT	Regenerating hae-3 F, C222Y = amino acid change
IT258	ACCGACGAGGTTGTAGCCGGCGAGCCAGAGAACTT	Regenerating hae-3 R, C222Y = amino acid change
IT261	CAATTAAGCGGCGAAATTCTGGAATCTTACGGCGATTG	Regenerating hsl2-9 F, P404L = amino acid change
IT262	CAATCGCCGTAAGATTCCAGAATTTCGCCGCTTAATTG	Regenerating hsl2-9 R, P404L = amino acid change
